# Supplementary material for: Brassica and Sinapis Seeds in Medieval Archaeological Sites: An Example of Multiproxy Analysis for Their Identification and Ethnobotanical Interpretation
Source: Plants (Basel). 2022 Aug 12;11(16):2100. doi: 10.3390/plants11162100 (PMC9412621; doi:10.3390/plants11162100)
Supplement: Supplementary file 1 [file plants-11-02100-s001.zip › Table S1.xlsx]

## Sheet: Sheet1
Individual	BOLD SYSTEMS Search					NCBI BLASTn Search
matk1	% identity	score	e-value	Top hit/hits species/Genera	Highest level of diagnosis	% identity	Score	e-value	Top hit/hits species/Genera	Highest level of diagnosis
16 - a - 1			no match					no match
16 - a - 1			no match					no match
16 - a - 10			no match					no match
16 - a - 16			no match					no match
16 - a - 211			no match					no match
16 - a - 23			no match					no match
16 - a - 230			no match					no match
16 - a - 231			no match					no match
16 - a - 233			no match					no match
16 - c - 113			no match					no match
16 - c - 247			no match					no match
16 - c - 69			no match					no match
matk1a	% identity	score	e-value	Top hit/hits species/Genera	Highest level of diagnosis	% identity	Score	e-value	Top hit/hits species/Genera	Highest level of diagnosis
15 - 196			no match					no match
15 - 201			no match			99.01	182	7e-42	Brassica oleracea	Species (Brassica)
15 - 205			no match			100	250	3e-62	Brassica rapa, oleracea, juncea	Genus (Brassica)
15 - 271			no match					no match
15 - 273			no match					no match
15 - 29			no match			98.79	298	1e-76	Sisymbrium spp, Brassica spp	Tribe (Brassiceae)
15 - 40			no match					no match
15 - 41			no match			97.59	287	3e-73	Sisymbrium spp, Brassica spp	Tribe (Brassiceae)
15 - 86			no match			98.78	296	5e-76	Sisymbrium spp, Brassica spp	Tribe (Brassiceae)
15 -208			no match					no match
16 - a - 1			no match			100	226	7e-55	Brassica rapa, B.juncea	Genus (Brassica)
16 - a - 10			no match			100	305	8e-79	Sisymbrium spp, Brassica spp	Tribe (Brassiceae)
16 - a - 101			no match			96.3	263	5e-66	Cardamine enneaphyllos	Species (Brassicaceae)
16 - a - 102			no match			98.82	303	3e-78	Brassica spp.	Genus (Brassica)
16 - a - 18			no match			100		4e-71	Sisymbrium spp, Brassica spp	Tribe (Brassiceae)
16 - a - 21			no match					no match
16 - a - 211			no match					no match
16 - a - 211			no match					no match
16 - a - 223			no match			98.18	294	2e-75	Sisymbrium spp, Brassica spp	Tribe (Brassiceae)
16 - a - 224			no match					no match
16 - a - 229			no match			99.11	204	2e-48	Multiple genera Brassicaceae	Family (Brassicaceae)
16 - a - 230			no match			98.25	302	1e-77	Brassica spp., Raphanus spp., Eruca spp.	Tribe (Brassiceae)
16 - a - 231			no match			97.56	287	3e-73	Brassica rapa, oleracea, juncea	Genus (Brassica)
16 - a - 233			no match					no match
16 - a - 26			no match			98.94	174	1e-39	Brassica macrocarpa	Species (Brassica)
16 - a - 281			no match					no match
16 - a - 74			no match			99.41	307	2e-79	Brassica rapa, oleracea, juncea	Genus (Brassica)
16 - a - 75			no match					no match
16 - a - 76			no match					no match
16 - a - 78			no match			99.41	309	7e-80	Brassica rapa, oleracea, juncea	Genus (Brassica)
16 - a - 79			no match					no match
16 - a - 97			no match			100	300	4e-77	Sisymbrium spp, Brassica spp	Tribe (Brassiceae)
16 - a - 97			no match					no match
16 - c - 121			no match			100	178	9e-41	Eruca vesicaria	Species (Brassicaceae)
16 - c - 121			no match			98.81	300	4e-77	Brassica spp.	Genus (Brassica)
16 - c - 123			no match			99.35	279	5e-71	Sisymbrium spp, Brassica spp	Tribe (Brassiceae)
16 - c - 141			no match			100	178	9e-41	Braya spp.	Genus (Brassicaceae)
16 - c - 145			no match			100	285	1e-72	Sisymbrium spp, Brassica spp	Tribe (Brassiceae)
16 - c - 148			no match			100	230	4e-56	Eruca vesicaria	Species (Brassicaceae)
16 - c - 151			no match			99.43	316	4e-82	Brassica oleracea	Species (Brassica)
16 - c - 151			no match			98.3	311	2e-80	Brassica oleracea	Species (Brassica)
16 - c - 152			no match					no match
16 - c - 154			no match			99.22	233	3e-57	Brassica rapa, oleracea, juncea	Genus (Brassica)
16 - c - 163			no match			100	169	5e-38	Pseudofortunynia, Sisymbrium, Ricotia, Brassica	Family (Brassicaceae)
16 - c - 163			no match			100	220	2e-53	Pseudofortunynia, Sisymbrium, Ricotia, Brassica	Family (Brassicaceae)
16 - c - 166			no match			100	130	1e-26	Braya spp. Brassica spp.	Family (Brassicaceae)
16 - c - 166			no match					no match
16 - c - 174			no match			97.78	154	1e-33	Multple genera	Family (Brassicaceae)
16 - c - 177			no match			98.79	302	1e-77	Sisymbrium spp, Brassica spp	Tribe (Brassiceae)
16 - c - 247			no match			99.39	302	1e-77	Sisymbrium spp, Brassica spp	Tribe (Brassiceae)
16 - c - 249			no match					no match
16 - c - 288			no match					no match
16 - c - 297			no match					no match
16 - c - 301			no match					no match
16 - c - 308			no match			100	182	7e-42	Brassica rapa, oleracea, juncea	Genus (Brassica)
16 - c - 45			no match			98.17	191	1e-44	Multiple genera Brassicaceae	Family (Brassicaceae)
16 - c - 46			no match					no match
16 - c - 49			no match			98.84	156	4e-34	Multiple genera Brassicaceae	Family (Brassicaceae)
16 - c - 59			no match			100	228	1e-55	Brassica rapa, oleracea, juncea	Genus (Brassica)
16 - c - 64			no match			98.79	298	1e-76	Sisymbrium spp, Brassica spp	Tribe (Brassiceae)
16 - c - 71			no match			98.79	298	1e-76	Sisymbrium spp, Brassica spp	Tribe (Brassiceae)
16 - c - 73			no match			100	300	4e-77	Sisymbrium spp, Brassica spp	Tribe (Brassiceae)
16 - c - 74			no match			100	300	4e-77	Sisymbrium spp, Brassica spp	Tribe (Brassiceae)
matk1b	% identity	score	e-value	Top hit/hits species/Genera	Highest level of diagnosis	% identity	Score	e-value	Top hit/hits species/Genera	Highest level of diagnosis
16 - a - 1			no match			100	351	1e-92	Brassica spp.	Genus (Brassica)
15 - 205			no match			100	351	1e-92	Brassica oleracea	Genus (Brassica)
15 - 205			no match			100	259	6e-65	Brassica oleracea	Species (Brassica)
15 - 254			no match			99.06	381	2e-101	Cicer spp.	Genus (non-Brassicaceae)
15 - 269			no match			100	351	1e-92	Brassica nigra B. carinata	Genus (Brassica)
15 -276			no match			99.03	370	4e-98	Taraxacum spp.	Genus (non-Brassicaceae)
16 - a - 1			no match			100	351	1e-92	Brassica spp.	Genus (Brassica)
16 - a -211			no match			99.47	346	6e-91	Brassica spp.	Genus (Brassica)
16 - a -211			no match			99.47	346	6e-91	Brassica spp.	Genus (Brassica)
16 - a -223			no match			99.25	241	6e-61	Anelsonia eurycarpia (73% query cover)	Species (non-Brassicaceae)
16 - a -224			no match			100	430	2e-92	Eruca vesicaria	Species (Brassicaceae)
16 - a -229			no match			100	353	3e-93	Brassica oleracea	Species (Brassica)
16 - a -282			no match			96.62	339	1e-88	Lactuca spp.	Genus (non-Brassicaceae)
16 - a -74			no match			100	355	1e-93	Brassica spp.	Genus (Brassica)
16 - c - 71			no match			100	351	1e-92	Brassica nigra B. carinata	Genus (Brassica)
16 - c -121			no match			98.45	337	4e-88	Brassica napus	Species (Brassica)
16 - c -121			no match			100	348	2e-91	Brassica napus	Species (Brassica)
16 - c -169			no match			100	351	1e-92	Brassica oleracea	Species (Brassica)
16 - c -169			no match			100	351	1e-92	Brassica oleracea	Species (Brassica)
16 - c -178			no match			98.45	337	4e-88	Brassica nigra B. carinata	Genus (Brassica)
16 - c -178			no match			100	351	1e-92	Brassica nigra B. carinata	Genus (Brassica)
16 - c -241			no match			99.01	364	2e-96	Quercus spp.(Castanea spp. Castanopsis spp.)	Family (non-Brassicaceae)
16 - c -292			no match			99.33	272	7e-69	Quercus spp.(Castanea spp. Castanopsis spp.)	Family (non-Brassicaceae)
16 - c -297			no match			100	351	1e-92	Brassica nigra B. carinata	Genus (Brassica)
16 - c -71			no match			100	351	1e-92	Brassica nigra B. carinata	Genus (Brassica)
16 - c -74			no match			100	357	4e-94	Brassica spp.	Genus (Brassica)
Matk1c	% identity	score	e-value	Top hit/hits species/Genera	Highest level of diagnosis	% identity	Score	e-value	Top hit/hits species/Genera	Highest level of diagnosis
16 - a -224	98.79	161	6e-65	Eruca vesicaria (Morisia montanus)	Family (Brassicaceae)	98.79	296	5e-76	Eruca vesicaria (Morisia montanus)	Family (Brassicaceae)
15 - 269	100	142	3e-56	Brassica nigra, B. carinata	Genus (Brassica)	100	263	4e-66	Brassica nigra, B. carinata	Genus (Brassica)
15 - 270	100	180	1e-73	Brassica napus, B. rapa, B. oleracea, B.juncea	Genus (Brassica)	100	333	4e-87	Brassica napus, B. rapa, B. oleracea, B.juncea	Genus (Brassica)
15 - 271	100	166	3e-67	Brassicacaea spp.	Tribe (Brassiceae)	100	307	2e-79	Brassicacaea spp.	Tribe (Brassiceae)
15 - 273	100	180	1e-73	Brassica napus, B. rapa, B. oleracea, B.juncea	Genus (Brassica)	100	333	4e-87	Brassica napus, B. rapa, B. oleracea, B.juncea	Genus (Brassica)
15 - 274	96.61	110	1e-41	Brassicacaea spp.	Family (Brassicaceae)	96.61	202	4e-48	Brassicacaea spp.	Family (Brassicaceae)
15 - 275	100	180	1e-73	Brassica napus, B. rapa, B. oleracea, B.juncea	Genus (Brassica)	100	333	4e-87	Brassica napus, B. rapa, B. oleracea, B.juncea	Genus (Brassica)
15 -257	99.44	175	2e-71	Brassica napus, B. rapa, B. oleracea, B.juncea	Genus (Brassica)	100	326	7e-85	Brassica napus, B. rapa, B. oleracea, B.juncea	Genus (Brassica)
15 -260	100	180	1e-73	Brassica napus, B. rapa, B. oleracea, B.juncea	Genus (Brassica)	100	333	4e-87	Brassica napus, B. rapa, B. oleracea, B.juncea	Genus (Brassica)
15 -267	99.16	117	7e-45	Brassica napus, B. rapa, B. oleracea, B.juncea	Genus (Brassica)	100	645	7e-53	B. oleracea	Species (Brassica)
16 - a - 1	100	180	1e-73	Brassica napus, B. rapa, B. oleracea, B.juncea	Genus (Brassica)	100	333	4e-87	Brassica napus, B. rapa, B. oleracea, B.juncea	Genus (Brassica)
16 - a - 78	100	179	3e-73	Brassicacaea spp.	Tribe (Brassiceae)	100	331	2e-86	Brassicacaea spp.	Tribe (Brassiceae)
16 - a -211	100	180	1e-73	Brassica spp.	Genus (Brassica)	100	333	4e-87	Brassica oleracea (other Brassica spp.)	Genus (Brassica)
16 - a -227	99.44	175	2e-71	Eruca vesicaria (Morisia montanus)	Family (Brassicaceae)	100	327	2e-85	Eruca vesicaria	Species (Brassicaceae)
16 - a -229	99.4	164	3e-66	Eruca vesicaria (Morisia montanus)	Family (Brassicaceae)	100	307	2e-79	Eruca vesicaria	Species (Brassicaceae)
16 - a -233	100	166	3e-67	Brassica spp.	Genus (Brassica)	100	307	2e-79	Brassica oleracea (other Brassica spp.)	Genus (Brassica)
16 - a -281	100	118	2e-45	Brassica spp.	Genus (Brassica)	100	219	7e-53	Brassica spp.	Genus (Brassica)
16 - a -74	100	180	1e-73	Brassica napus, B. rapa, B. oleracea, B.juncea	Genus (Brassica)	100	333	4e-87	Brassica napus, B. rapa, B. oleracea, B.juncea	Genus (Brassica)
16 - a -76	100	181	4e-74	Brassica spp.	Genus (Brassica)	100	335	1e-87	Brassica oleracea (other Brassica spp.)	Genus (Brassica)
16 - c -145	99.44	175	2e-71	Brassica napus, B. rapa, B. oleracea, B.juncea	Genus (Brassica)	100	322	9e-84	Brassica napus, B. rapa, B. oleracea, B.juncea	Genus (Brassica)
16 - c -150	98.88	174	7e-71	Brassica napus, B. rapa, B. oleracea, B.juncea	Genus (Brassica)	100	322	9e-84	Brassica napus, B. rapa, B. oleracea, B.juncea	Genus (Brassica)
16 - c -151	97.79	173	2e-70	Brassica spp.	Genus (Brassica)	97.79	318	1e-82	Brassica oleracea (other Brassica spp.)	Genus (Brassica)
16 - c -163	100	177	3e-72	Brassicacaea spp.	Tribe (Brassiceae)	100	327	2e-85	Brassicacaea spp.	Tribe (Brassiceae)
16 - c -172	100	179	3e-73	Brassica spp.	Genus (Brassica)	100	331	2e-86	Brassica oleracea (other Brassica spp.)	Genus (Brassica)
16 - c -174	100	178	9.99e-73	Brassica spp.	Genus (Brassica)	99.44	329	5e-86	Brassica oleracea (other Brassica spp.)	Genus (Brassica)
16 - c -178	100	181	4e-74	Brassicacaea spp.	Tribe (Brassiceae)	100	335	1e-87	Brassicacaea spp.	Tribe (Brassiceae)
16 - c -239	99.44	178	1e-72	Brassicacaea spp.	Family (Brassicaceae)	99.44	327	2e-85	Brassicacaea spp.	Genus (Brassica)
16 - c -242	98.2	158	1e-63	Brassica napus, B. rapa, B. oleracea, B.juncea	Genus (Brassica)	98.2	294	2e-75	Brassica napus, B. rapa, B. oleracea, B.juncea	Genus (Brassica)
16 - c -249	100	166	3e-67	Brassica nigra, B. carinata	Genus (Brassica)	100	307	2e-79	Brassica nigra, B. carinata	Genus (Brassica)
16 - c -28	99.44	172	6e-70	Brassica napus, B. rapa, B. oleracea, B.juncea	Genus (Brassica)	99.44	320	3e-83	Brassica napus, B. rapa, B. oleracea, B.juncea	Genus (Brassica)
16 - c -301	100	123	1e-47	Brassica napus, B. rapa, B. oleracea, B.juncea	Genus (Brassica)	100	228	1e-55	Brassica napus, B. rapa, B. oleracea, B.juncea	Genus (Brassica)
16 - c -303	100	180	1e-73	Brassica nigra, B. carinata	Genus (Brassica)	100	333	4e-87	Brassica nigra, B. carinata	Genus (Brassica)
16 - c -308	99.4	164	3e-66	Brassica napus, B. rapa, B. oleracea, B.juncea	Genus (Brassica)	99.4	302	1e-77	Brassica napus, B. rapa, B. oleracea, B.juncea	Genus (Brassica)
16 - c -313	100	125	1e-48	Brassicacaea spp.	Tribe (Brassiceae)	100	231	1e-56	Brassicacaea spp.	Tribe (Brassiceae)
16 - c -64	99.44	176	8e-72	Brassica nigra, B. carinata	Genus (Brassica)	99.44	324	3e-84	Brassica nigra, B. carinata	Genus (Brassica)
16 - c -64	99.44	175	2e-71	Brassica nigra, B. carinata	Genus (Brassica)	99.44	322	9e-84	Brassica nigra, B. carinata	Genus (Brassica)
MatK4	% identity	score	e-value	Top hit/hits species/Genera	Highest level of diagnosis	% identity	Score	e-value	Top hit/hits species/Genera	Highest level of diagnosis
15 - 86	100	276	1e-117	Brassica nigra, B. carinata	Genus (Brassica)	100	510	3e-140	Brassica nigra, B. carinata	Genus (Brassica)
15 - 90			no match	no match above 95%				no match	no match above 95%
15 - 92	100	273	3e-116	Brassica spp.	Genus (Brassica)	100	505	1e-138	Brassica spp.	Genus (Brassica)
15 - 94	100	276	1e-117	Brassica nigra, B. carinata	Genus (Brassica)	100	510	3e-140	Brassica nigra B. carinata	Genus (Brassica)
16 - a - 1	100	276	1e-117	Brassica spp.	Genus (Brassica)	100	510	3e-140	Brassica spp.	Genus (Brassica)
16 - a -1	100	262	3e-111	Brassica spp.	Genus (Brassica)	100	484	2e-132	Brassica spp.	Genus (Brassica)
16 - a -10	99.27	271	3e-115	Brassica spp.	Genus (Brassica)	99.27	497	2e-136	Brassica spp.	Genus (Brassica)
16 - a -21	97.29	206	2e-85	Brassica spp.	Genus (Brassica)	97.29	381	2e-101	Brassica spp.	Genus (Brassica)
16 - a -74	100	276	1e-117	Brassica spp.	Genus (Brassica)	100	510	3e-140	Brassica spp.	Genus (Brassica)
16 - a -74	97.78	276	2e-40	Brassica spp.	Genus (Brassica)	100	510	3e-140	Brassica spp.	Genus (Brassica)
16 - a -75	99.64	272	9e-116	Brassica spp.	Genus (Brassica)	99.64	505	1e-138	Brassica spp.	Genus (Brassica)
16 - a -79	98.91	269	2e-114	Brassica spp.	Genus (Brassica)	98.91	492	1e-134	Brassica spp.	Genus (Brassica)
16 - a -83	99.28	272	9e-116	Brassica nigra, B. carinata	Genus (Brassica)	99.28	501	2e-137	Brassica nigra, B. carinata	Genus (Brassica)
16 - a -97	100	276	1e-117	Brassica nigra, B. carinata	Genus (Brassica)	100	510	3e-140	Brassica nigra B. carinata	Genus (Brassica)
16 - c -116	96.75	256	2e-108	Brassica nigra, B. carinata	Genus (Brassica)	96.75	466	7e-127	Brassicacaea spp.	Tribe (Brassiceae)
16 - c -49	99.64	272	9e-116	Brassica nigra, B. carinata	Genus (Brassica)	99.64	505	1e-138	Brassica nigra, B. carinata	Genus (Brassica)
16 - c -63	99.64	274	1e-116	Brassica nigra, B. carinata	Genus (Brassica)	99.64	505	1e-138	Brassica nigra, B. carinata	Genus (Brassica)
16 - c -71	99.64	273	3e-116	Brassica spp.	Genus (Brassica)	99.64	505	1e-138	Brassica nigra, B. carinata	Genus (Brassica)
16 - c -121	100	276	1e-117	Brassica spp.	Genus (Brassica)	100	510	3e-140	Brassica spp.	Genus (Brassica)
